# Supplementary material for: Implication of Two Small Heat Shock Proteins in the Thermotolerance of Bradysia odoriphaga (Diptera: Sciaridae) Yang et Zhang
Source: Insects. 2025 Oct 30;16(11):1107. doi: 10.3390/insects16111107 (PMC12653960; doi:10.3390/insects16111107)
Supplement: Supplementary file 1 [file insects-16-01107-s001.zip › Table S1.xlsx]

## Sheet: Sheet1
Table S1 Relative stability of candidate B. odoriphaga reference genes under heat stress with RefFinder analysis
Rank	Delta Ct		BestKeeper		NormFinder		geNorm
	Gene	Stability	Gene	Stability	Gene	Stability	Gene	Stability
1	RPS15	4.26	RPS15	0.564	RPS15	0.169	RPS15	0.338
							RPL28	0.338
2	RPL28	4.32	RPL28	0.644	RPL28	1.015
3	GAPDH	8.24	GAPDH	7.084	GAPDH	8.237	GAPDH	5.606
