# Supplementary material for: Implication of Two Small Heat Shock Proteins in the Thermotolerance of Bradysia odoriphaga (Diptera: Sciaridae) Yang et Zhang
Source: Insects. 2025 Oct 30;16(11):1107. doi: 10.3390/insects16111107 (PMC12653960; doi:10.3390/insects16111107)
Supplement: Supplementary file 1 [file insects-16-01107-s001.zip › Table S2.xlsx]

## Sheet: BoHsp21.9
Table S2 Ct values of BoHsp21.9 and BoHsp22.3 in different developmenatl stages
Treatment	Internal reference genes	BoHsp21.9	2-△△Ct	Mean	Standard Error
	Ct mean value	Ct value
E1	17.804	18.797	24.738	22.331	1.923
	16.937	18.347	18.528
	17.376	18.026	23.725
E2	19.902	21.111	21.298	19.944	0.783
	19.917	21.323	18.586
	20.66	21.964	19.948
L1	19.556	21.312	14.577	12.111	1.458
	18.642	21.011	9.531
	19.333	21.343	12.224
L2	20.142	24.907	1.811	1.883	0.037
	19.426	24.113	1.912
	20.318	24.993	1.927
L3	18.583	23.803	1.321	1.024	0.158
	18.308	23.978	0.967
	17.382	23.358	0.782
L4	17.965	22.792	1.735	1.606	0.115
	17.098	21.949	1.706
	17.029	22.191	1.375
P1	17.979	19.412	18.235	16.874	0.835
	17.701	19.233	17.032
	18.394	20.075	15.355
P2	17.506	15.629	180.852	144.513	18.229
	16.864	15.534	123.783
	17.645	16.257	128.905
F	14.955	13.432	141.55	127.728	11.171
	15.808	14.707	105.615
	15.572	14.106	136.019
M	18.168	19.761	16.327	21.886	2.792
	18.681	19.652	25.127
	19	20.025	24.204

## Sheet: BoHsp22.3
Table S2 Ct values of BoHsp21.9 and BoHsp22.3 in different developmenatl stages
Treatment	Internal reference genes	BoHsp21.9	2-△△Ct	Mean	Standard Error
	Ct mean value	Ct value
E1	17.804	20.074	25.136	26.379	0.622
	16.937	19.106	26.958
	17.376	19.541	27.043
E2	19.902	22.381	21.746	20.95	0.676
	19.917	22.413	21.499
	20.66	23.289	19.605
L1	19.556	23.486	7.954	7.272	0.625
	18.642	22.973	6.024
	19.333	23.284	7.839
L2	20.142	26.451	1.529	1.5	0.136
	19.426	25.566	1.72
	20.318	26.916	1.252
L3	18.583	24.958	1.461	1.056	0.235
	18.308	25.147	1.059
	17.382	24.934	0.646
L4	17.965	23.816	2.101	2.149	0.497
	17.098	23.628	1.312
	17.029	22.35	3.033
P1	17.979	20.779	17.408	16.654	0.489
	17.701	20.647	15.738
	18.394	21.244	16.815
P2	17.506	17.644	110.176	188.736	62.964
	16.864	16.628	142.782
	17.645	16.276	313.249
F	14.84	15.305	87.832	102.287	8.881
	15.641	15.911	100.578
	15.713	15.747	118.453
M	18.736	22.188	11.082	16.212	2.626
	18.859	21.477	19.755
	19.012	21.78	17.798
