# Supplementary material for: Implication of Two Small Heat Shock Proteins in the Thermotolerance of Bradysia odoriphaga (Diptera: Sciaridae) Yang et Zhang
Source: Insects. 2025 Oct 30;16(11):1107. doi: 10.3390/insects16111107 (PMC12653960; doi:10.3390/insects16111107)
Supplement: Supplementary file 1 [file insects-16-01107-s001.zip › Table S3.xlsx]

## Sheet: BoHsp21.9
Table S3 Ct values of BoHsp21.9 and BoHsp22.3 in different body segments
Treatment		Internal reference genes	BoHsp21.9	2-△△Ct	Mean	Standard Error
		Ct mean value	Ct value
Head	Female	20.002	23.084	1.527	1.05	0.241
		19.049	22.953	0.864
		19.704	23.797	0.758
	Male	22.213	24.968	1.916	2.598	0.544
		23.155	25.707	2.205
		22.456	24.272	3.673
Thorax	Female	19.312	20.284	1.653	1.674	0.011
		18.762	19.702	1.69
		19.168	20.119	1.678
	Male	19.411	21.19	0.945	1.021	0.149
		19.818	21.822	0.809
		18.96	20.269	1.309
Abdomen	Female	15.616	14.464	21.333	20.173	1.902
		14.66	13.883	16.456
		15.574	14.331	22.73
	Male	17.686	20.69	1.197	1.16	0.395
		17.6	19.995	1.826
		17.4	21.791	0.458

## Sheet: BoHsp22.3
Table S3 Ct values of BoHsp21.9 and BoHsp22.3 in different body segments
Treatment		Internal reference genes	BoHsp21.9	2-△△Ct	Mean	Standard Error
		Ct mean value	Ct value
Head	Female	20.002	23.371	1.169	1.055	0.223
		19.049	22.188	1.371
		19.704	23.979	0.624
	Male	22.213	26.01	0.869	1.077	0.114
		23.155	26.413	1.262
		22.456	25.913	1.1
Thorax	Female	19.312	20.371	3.021	2.018	0.607
		18.762	20.339	2.11
		19.168	21.935	0.925
	Male	19.411	22.189	0.918	1.017	0.136
		19.818	22.71	0.848
		18.96	21.252	1.285
Abdomen	Female	15.616	15.16	21.225	21.881	1.16
		14.66	14.27	20.283
		15.574	14.933	24.137
	Male	17.686	21.517	1.087	1.027	0.161
		17.6	21.205	1.272
		17.4	21.82	0.723
