# Supplementary material for: Implication of Two Small Heat Shock Proteins in the Thermotolerance of Bradysia odoriphaga (Diptera: Sciaridae) Yang et Zhang
Source: Insects. 2025 Oct 30;16(11):1107. doi: 10.3390/insects16111107 (PMC12653960; doi:10.3390/insects16111107)
Supplement: Supplementary file 1 [file insects-16-01107-s001.zip › Table S4.xlsx]

## Sheet: 30℃
Table S4 Ct values of BoHsp21.9 after heat stress
Treatment	Internal reference genes	BoHsp21.9	2-△△Ct	Mean	Standard Error
	Ct mean value	Ct value
CK	18.075	24.142	1.104	1.008	0.087
	17.94	24.412	0.834
	17.993	24.085	1.085
1 h	16.798	18.567	21.726	22.888	0.829
	17.011	18.733	22.445
	17.353	18.949	24.494
2 h	15.751	18.866	8.546	9.059	0.285
	15.708	18.732	9.103
	15.746	18.704	9.529
4 h	16.987	22.958	1.18	1.591	0.215
	16.87	22.152	1.903
	16.748	22.201	1.69
6 h	16.532	22.057	1.608	1.495	0.084
	16.606	22.404	1.331
	16.134	21.716	1.546
8 h	16.184	21.605	1.728	2.135	0.229
	16.887	21.763	2.522
	17.758	22.861	2.154
10 h	17.323	22.253	2.429	3.294	0.435
	17.389	21.668	3.814
	17.392	21.739	3.638
12 h	16.601	22.698	1.082	1.528	0.26
	17.098	22.707	1.517
	16.903	22.125	1.984

## Sheet: 32℃
Table S4 Ct values of BoHsp21.9 after heat stress
Treatment	Internal reference genes	BoHsp21.9	2-△△Ct	Mean	Standard Error
	Ct mean value	Ct value
CK	18.075	24.142	1.104	1.008	0.087
	17.94	24.412	0.834
	17.993	24.085	1.085
1 h	16.785	15.01	253.411	257.161	10.823
	16.886	15.186	240.573
	17.231	15.325	277.498
2 h	16.847	15.389	203.422	217.874	8.811
	17.133	15.586	216.366
	17.862	16.203	233.833
4 h	17.183	17.345	66.18	79.383	9.825
	17.214	17.227	73.381
	17.677	17.264	98.588
6 h	17.261	21.099	5.178	6.777	0.824
	17.908	21.132	7.925
	17.769	21.126	7.227
8 h	18.082	21.15	8.83	6.735	1.164
	17.658	21.153	6.567
	17.131	21.076	4.808
10 h	17.434	21.156	5.611	6.039	0.256
	17.327	20.838	6.495
	16.554	20.177	6.01
12 h	17.25	20.952	5.69	6.246	0.327
	17.903	21.343	6.823
	17.448	21.02	6.226

## Sheet: 34℃
Table S4 Ct values of BoHsp21.9 after heat stress
Treatment	Internal reference genes	BoHsp21.9	2-△△Ct	Mean	Standard Error
	Ct mean value	Ct value
CK	18.075	24.142	1.104	1.008	0.087
	17.94	24.412	0.834
	17.993	24.085	1.085
1 h	17.67	13.782	1096.23	1211.39	69.867
	17.693	13.674	1200.43
	17.872	13.697	1337.51
2 h	17.679	13.839	1060.36	1043.59	31.557
	17.361	13.484	1087.9
	17.062	13.332	982.513
4 h	17.564	15.439	322.987	371.309	24.293
	17.662	15.261	391.084
	17.364	14.931	399.855
6 h	16.953	16.356	111.998	112.924	6.798
	16.956	16.499	101.641
	17.441	16.684	125.134
8 h	17.254	20.106	10.256	14.001	2.281
	18.363	20.393	18.13
	17.513	19.956	13.617
10 h	17.887	21.426	6.37	6.438	0.435
	17.792	21.486	5.721
	17.475	20.833	7.222
12 h	17.537	21.583	4.483	5.075	0.435
	17.571	21.513	4.818
	17.516	21.16	5.923

## Sheet: 36℃
Table S4 Ct values of BoHsp21.9 after heat stress
Treatment	Internal reference genes	BoHsp21.9	2-△△Ct	Mean	Standard Error
	Ct mean value	Ct value
CK	18.075	24.142	1.104	1.008	0.087
	17.94	24.412	0.834
	17.993	24.085	1.085
1 h	17.193	13.899	726.255	827.261	51.738
	17.21	13.611	897.23
	17.65	14.115	858.297
2 h	17.209	13.295	1116.16	1202.99	58.937
	17.478	13.487	1177.36
	17.727	13.576	1315.44
4 h	17.374	13.981	777.842	774.134	17.858
	17.635	14.196	803.043
	17.335	14.011	741.516
6 h	18.428	14.681	994.159	884.452	57.504
	17.385	13.952	799.71
	17.814	14.277	859.488
8 h	17.475	14.217	708.357	791.644	51.406
	18.336	14.756	885.491
	17.893	14.494	781.084
10 h	18.336	15.523	520.348	626.646	58.169
	17.218	14.109	638.85
	17.433	14.15	720.739
12 h	18.503	15.563	568.231	579.623	17.567
	17.67	14.76	556.537
	18.347	15.295	614.102

## Sheet: 38℃
Table S4 Ct values of BoHsp21.9 after heat stress
Treatment	Internal reference genes	BoHsp21.9	2-△△Ct	Mean	Standard Error
	Ct mean value	Ct value
CK	18.075	24.142	1.104	1.008	0.087
	17.94	24.412	0.834
	17.993	24.085	1.085
1 h	17.423	13.451	1161.95	1094.5	41.134
	17.694	13.91	1019.99
	17.125	13.23	1101.56
2 h	17.903	13.837	1240.18	1259.03	84.424
	18.253	13.998	1413.77
	17.956	14.033	1123.15
