# Supplementary material for: Implication of Two Small Heat Shock Proteins in the Thermotolerance of Bradysia odoriphaga (Diptera: Sciaridae) Yang et Zhang
Source: Insects. 2025 Oct 30;16(11):1107. doi: 10.3390/insects16111107 (PMC12653960; doi:10.3390/insects16111107)
Supplement: Supplementary file 1 [file insects-16-01107-s001.zip › Table S5.xlsx]

## Sheet: 30℃
Table S5 Ct values of BoHsp22.3 after heat stress
Treatment	Internal reference genes	BoHsp22.3	2-△△Ct	Mean	Standard Error
	Ct mean value	Ct value
CK	18.075	25.26	0.977	1.001	0.038
	17.94	25.163	0.952
	17.993	25.039	1.076
1 h	16.798	19.357	24.123	25.806	0.862
	17.011	19.409	26.971
	17.353	19.786	26.324
2 h	15.751	19.494	10.617	9.727	0.451
	15.708	19.665	9.154
	15.746	19.663	9.411
4 h	16.87	23.459	1.477	1.404	0.057
	16.748	23.531	1.291
	16.558	23.178	1.445
6 h	16.532	22.828	1.809	1.525	0.267
	16.606	23.769	0.992
	16.134	22.459	1.773
8 h	16.184	23.161	1.128	1.327	0.231
	18.001	25.061	1.065
	17.758	24.072	1.787
10 h	17.323	23.31	2.241	2.424	0.096
	17.389	23.179	2.569
	17.392	23.244	2.461
12 h	16.601	23.637	1.083	1.454	0.186
	17.098	23.565	1.607
	16.903	23.313	1.672

## Sheet: 32℃
Table S5 Ct values of BoHsp22.3 after heat stress
Treatment	Internal reference genes	BoHsp22.3	2-△△Ct	Mean	Standard Error
	Ct mean value	Ct value
CK	18.075	25.26	0.977	1.001	0.038
	17.94	25.163	0.952
	17.993	25.039	1.076
1 h	16.785	16.14	222.295	215.284	3.729
	16.886	16.296	213.98
	17.745	17.185	209.577
2 h	16.847	15.972	260.716	268.05	15.979
	17.133	16.349	244.779
	17.862	16.791	298.654
4 h	17.183	18.683	50.26	55.739	2.745
	17.214	18.488	58.783
	17.677	18.966	58.175
6 h	17.261	22.305	4.309	6.229	1.021
	17.908	22.339	6.59
	17.769	21.959	7.788
8 h	18.082	22.694	5.813	4.694	0.687
	17.658	22.539	4.824
	17.131	22.498	3.445
10 h	17.434	22.428	4.461	4.769	0.604
	17.327	21.909	5.935
	16.554	21.738	3.91
12 h	17.25	22.558	3.588	4.654	1.056
	17.903	22.296	6.766
	17.448	22.748	3.608

## Sheet: 34℃
Table S5 Ct values of BoHsp22.3 after heat stress
Treatment	Internal reference genes	BoHsp22.3	2-△△Ct	Mean	Standard Error
	Ct mean value	Ct value
CK	18.075	25.26	0.977	1.001	0.038
	17.94	25.163	0.952
	17.993	25.039	1.076
1 h	17.67	15.091	849.419	871.743	15.032
	17.693	15.087	865.466
	17.872	15.209	900.345
2 h	17.679	14.963	934.035	890.125	25.617
	17.361	14.713	891.032
	17.062	14.49	845.308
4 h	17.564	17.06	201.597	196.03	8.716
	17.662	17.116	207.553
	18.409	18.077	178.94
6 h	16.953	17.418	102.988	115.815	7.461
	16.956	17.254	115.627
	17.441	17.583	128.831
8 h	17.254	21.269	8.793	9.829	0.529
	18.363	22.17	10.157
	17.513	21.267	10.537
10 h	17.887	22.236	6.976	7.442	0.527
	17.792	21.857	8.493
	17.475	21.849	6.856
12 h	17.537	22.1	6.014	6.935	0.47
	17.571	21.868	7.232
	17.516	21.749	7.56

## Sheet: 36℃
Table S5 Ct values of BoHsp22.3 after heat stress
Treatment	Internal reference genes	BoHsp22.3	2-△△Ct	Mean	Standard Error
	Ct mean value	Ct value
CK	18.075	25.26	0.977	1.001	0.038
	17.94	25.163	0.952
	17.993	25.039	1.076
1 h	17.21	14.141	1192.96	1175.44	74.912
	18.339	15.151	1295.54
	17.65	14.782	1037.82
2 h	17.256	14.156	1218.87	1301.9	49.304
	17.209	14.019	1297.33
	17.478	14.189	1389.48
4 h	17.374	14.27	1222.26	1128.98	55.15
	17.635	14.64	1133.32
	17.335	14.476	1031.36
6 h	18.428	15.365	1188.01	1206.63	21.134
	17.385	14.328	1183.08
	17.814	14.679	1248.81
8 h	17.475	15.055	760.779	872.107	56.696
	17.893	15.158	946.418
	17.798	15.121	909.124
10 h	18.336	16.124	658.634	641.921	56.469
	17.433	15.072	730.294
	18.795	16.878	536.834
12 h	18.503	16.814	458.359	600.121	88.172
	17.67	15.641	580.171
	18.347	15.925	761.834

## Sheet: 38℃
Table S5 Ct values of BoHsp22.3 after heat stress
Treatment	Internal reference genes	BoHsp22.3	2-△△Ct	Mean	Standard Error
	Ct mean value	Ct value
CK	18.075	25.26	0.977	1.002	0.038
	17.94	25.163	0.952
	17.993	25.039	1.076
1 h	17.423	14.457	1110.76	1225.99	97.418
	17.694	14.374	1419.66
	17.125	14.112	1147.54
2 h	17.903	14.656	1349.62	1425.58	85.426
	18.253	14.764	1596.1
	17.956	14.729	1331.04
