# Supplementary material for: Implication of Two Small Heat Shock Proteins in the Thermotolerance of Bradysia odoriphaga (Diptera: Sciaridae) Yang et Zhang
Source: Insects. 2025 Oct 30;16(11):1107. doi: 10.3390/insects16111107 (PMC12653960; doi:10.3390/insects16111107)
Supplement: Supplementary file 1 [file insects-16-01107-s001.zip › Table S6.xlsx]

## Sheet: 30℃
Table S6 Ct values of BoHsp21.9 after recovery from heat stress
Treatment	Internal reference genes	BoHsp21.9	2-△△Ct	Mean	Standard Error
	Ct mean value	Ct value
CK	18.075	24.142	1.104	1.008	0.087
	17.94	24.412	0.834
	17.993	24.085	1.085
30℃ 1 h 25℃ 0 h	16.798	18.567	21.726	22.888	0.829
	17.011	18.733	22.445
	17.353	18.949	24.494
30℃ 1 h 25℃ 1 h	17.801	19.892	17.38	15.252	1.159
	16.973	19.44	13.392
	17.375	19.68	14.984
30℃ 1 h 25℃ 2 h	17.181	22.788	1.519	2.037	0.577
	17.022	22.745	1.402
	17.71	22.247	3.19
CK	18.075	24.142	1.104	1.008	0.087
	17.94	24.412	0.834
	17.993	24.085	1.085
30℃ 2 h 25℃ 0 h	15.751	18.866	8.546	9.059	0.284
	15.708	18.732	9.103
	15.746	18.704	9.529
30℃ 2 h 25℃ 1 h	16.202	20.759	3.146	2.897	0.125
	16.456	21.184	2.794
	16.336	21.086	2.752
30℃ 2 h 25℃ 2 h	17.721	23.263	1.589	1.967	0.191
	17.735	22.872	2.104
	17.975	23.043	2.207
CK	18.075	24.142	1.104	1.008	0.087
	17.94	24.412	0.834
	17.993	24.085	1.085
30℃ 4 h 25℃ 0 h	16.987	22.958	1.18	1.591	0.214
	16.87	22.152	1.903
	16.748	22.201	1.69
30℃ 4 h 25℃ 1 h	16.929	22.108	2.044	2.027	0.047
	16.989	22.13	2.098
	17.437	22.693	1.938
30℃ 4 h 25℃ 2 h	16.992	22.15	2.074	1.349	0.394
	16.603	23.287	0.72
	17.34	23.224	1.254
CK	18.075	24.142	1.104	1.008	0.087
	17.94	24.412	0.834
	17.993	24.085	1.085
30℃ 6 h 25℃ 0 h	16.532	22.057	1.608	1.495	0.084
	16.606	22.404	1.331
	16.134	21.716	1.546
30℃ 6 h 25℃ 1 h	17.08	23.566	0.826	1.09	0.173
	17.442	23.612	1.028
	17.964	23.673	1.416
30℃ 6 h 25℃ 2 h	17.647	23.259	1.514	1.151	0.206
	17.117	23.647	0.801
	17.237	23.26	1.139
CK	18.075	24.142	1.395	1.273	0.11
	17.94	24.412	1.054
	17.993	24.085	1.371
30℃ 8 h 25℃ 0 h	16.184	21.605	2.183	2.696	0.29
	16.887	21.763	3.185
	17.758	22.861	2.721
30℃ 8 h 25℃ 1 h	17.524	22.392	3.203	2.436	0.625
	17.559	23.847	1.197
	17.208	22.215	2.909
30℃ 8 h 25℃ 2 h	17.603	24.177	0.982	1.041	0.209
	17.594	24.629	0.713
	17.427	23.46	1.428
CK	18.075	24.142	1.569	1.432	0.124
	17.94	24.412	1.185
	17.993	24.085	1.542
30℃ 10 h 25℃ 0 h	17.323	22.253	3.451	4.68	0.619
	17.389	21.668	5.419
	17.392	21.739	5.169
30℃ 10 h 25℃ 1 h	17.599	21.933	5.216	3.526	0.875
	17.368	22.89	2.289
	16.76	21.857	3.074
30℃ 10 h 25℃ 2 h	17.075	23.921	0.914	1.002	0.049
	18.46	25.163	1.01
	17.706	24.308	1.083
CK	18.075	24.142	1.264	1.153	0.1
	17.94	24.412	0.954
	17.993	24.085	1.242
30℃ 12 h 25℃ 0 h	16.601	22.698	1.238	1.748	0.298
	17.098	22.707	1.736
	16.903	22.125	2.27
30℃ 12 h 25℃ 1 h	16.54	22.952	0.995	1.826	0.472
	17.126	22.136	2.629
	16.992	22.507	1.853
30℃ 12 h 25℃ 2 h	17.591	24.75	0.593	1.09	0.312
	17.553	23.223	1.664
	17.789	24.174	1.014

## Sheet: 32℃
Table S6 Ct values of BoHsp21.9 after recovery from heat stress
Treatment	Internal reference genes	BoHsp21.9	2-△△Ct	Mean	Standard Error
	Ct mean value	Ct value
CK	18.075	24.142	1.104	1.008	0.087
	17.94	24.412	0.834
	17.993	24.085	1.085
32℃ 1 h 25℃ 0 h	16.785	15.01	253.411	257.161	10.823
	16.886	15.186	240.573
	17.231	15.325	277.498
32℃ 1 h 25℃ 1 h	17.082	16.716	95.428	103.745	6.339
	17.834	17.184	116.189
	17.629	17.201	99.618
32℃ 1 h 25℃ 2 h	18.132	19.833	22.774	23.508	0.397
	17.335	18.952	24.14
	18.209	19.858	23.61
CK	18.075	24.142	1.104	1.008	0.087
	17.94	24.412	0.834
	17.993	24.085	1.085
32℃ 2 h 25℃ 0 h	16.847	15.389	203.422	217.874	8.811
	17.133	15.586	216.366
	17.862	16.203	233.833
32℃ 2 h 25℃ 1 h	18.454	18.688	62.959	75.555	9.906
	17.477	17.587	68.609
	18.538	18.177	95.097
32℃ 2 h 25℃ 2 h	18.982	22.132	8.342	8.191	1.056
	17.946	20.843	9.941
	17.333	20.89	6.291
CK	18.075	24.142	1.104	1.008	0.087
	17.94	24.412	0.834
	17.993	24.085	1.085
32℃ 4 h 25℃ 0 h	17.183	17.345	66.18	79.383	9.825
	17.214	17.227	73.381
	17.677	17.264	98.588
32℃ 4 h 25℃ 1 h	17.827	19.425	24.46	24.435	4.912
	17.995	19.164	32.93
	17.134	19.352	15.915
32℃ 4 h 25℃ 2 h	17.23	20.202	9.437	8.654	1.358
	16.388	20.011	6.01
	18.149	20.965	10.515
CK	18.075	24.142	1.104	1.008	0.087
	17.94	24.412	0.834
	17.993	24.085	1.085
32℃ 6 h 25℃ 0 h	17.261	21.099	5.178	6.776	0.824
	17.908	21.132	7.925
	17.769	21.126	7.227
32℃ 6 h 25℃ 1 h	17.347	20.704	7.227	9.33	1.068
	18.019	20.899	10.058
	18.958	21.748	10.706
32℃ 6 h 25℃ 2 h	18.729	23.03	3.756	3.05	0.391
	17.859	22.49	2.988
	18.995	23.939	2.405
CK	18.075	24.142	1.104	1.008	0.087
	17.94	24.412	0.834
	17.993	24.085	1.085
32℃ 8 h 25℃ 0 h	18.082	21.15	8.83	6.735	1.164
	17.658	21.153	6.567
	17.131	21.076	4.808
32℃ 8 h 25℃ 1 h	15.514	19.387	5.054	6.429	1.769
	15.726	19.834	4.294
	16.115	19.012	9.941
32℃ 8 h 25℃ 2 h	16.98	21.633	2.943	2.395	0.361
	17.126	21.998	2.529
	16.742	22.175	1.714
CK	18.075	24.142	1.104	1.008	0.087
	17.94	24.412	0.834
	17.993	24.085	1.085
32℃ 10 h 25℃ 0 h	17.434	21.156	5.611	6.039	0.256
	17.327	20.838	6.495
	16.554	20.177	6.01
32℃ 10 h 25℃ 1 h	16.235	20.412	4.093	3.291	0.539
	16.232	20.63	3.512
	15.257	20.287	2.266
32℃ 10 h 25℃ 2 h	16.6	21.675	2.197	2.197	0.35
	18.306	23.847	1.59
	16.35	21.073	2.804
CK	18.075	24.142	1.104	1.008	0.087
	17.94	24.412	0.834
	17.993	24.085	1.085
32℃ 12 h 25℃ 0 h	17.25	20.952	5.69	6.246	0.327
	17.903	21.343	6.823
	17.448	21.02	6.226
32℃ 12 h 25℃ 1 h	17.62	21.299	5.781	4.743	0.528
	17.685	21.762	4.387
	16.966	21.155	4.06
32℃ 12 h 25℃ 2 h	17.121	22.263	2.097	1.712	0.214
	16.03	21.801	1.356
	16.629	22.088	1.683

## Sheet: 34℃
Table S6 Ct values of BoHsp21.9 after recovery from heat stress
Treatment	Internal reference genes	BoHsp21.9	2-△△Ct	Mean	Standard Error
	Ct mean value	Ct value
CK	18.075	24.142	1.104	1.008	0.087
	17.94	24.412	0.834
	17.993	24.085	1.085
34℃ 1 h 25℃ 0 h	17.67	13.782	1096.23	1211.39	69.867
	17.693	13.674	1200.43
	17.872	13.697	1337.51
34℃ 1 h 25℃ 1 h	17.948	14.574	767.665	846.255	41.956
	17.733	14.112	911.016
	17.411	13.873	860.084
34℃ 1 h 25℃ 2 h	17.114	15.354	250.79	267.182	30.43
	17.11	14.971	326.137
	17.487	15.886	224.619
CK	18.075	24.142	1.104	1.008	0.087
	17.94	24.412	0.834
	17.993	24.085	1.085
34℃ 2 h 25℃ 0 h	17.679	13.839	1060.36	1043.59	31.557
	17.361	13.484	1087.9
	17.062	13.332	982.513
34℃ 2 h 25℃ 1 h	17.631	15.293	374.373	350.945	39.514
	17.923	15.473	404.595
	17.73	15.843	273.867
34℃ 2 h 25℃ 2 h	17.323	17.246	78.104	64.93	6.84
	17.174	17.441	61.535
	17.42	17.845	55.152
CK	18.075	24.142	1.104	1.008	0.087
	17.94	24.412	0.834
	17.993	24.085	1.085
34℃ 4 h 25℃ 0 h	17.564	15.439	322.987	371.309	24.293
	17.662	15.261	391.084
	17.364	14.931	399.855
34℃ 4 h 25℃ 1 h	17.887	18.212	59.11	55.583	7.818
	17.656	17.8	67.011
	17.257	18.123	40.626
34℃ 4 h 25℃ 2 h	17.705	19.766	17.745	17.886	3.716
	17.786	19.388	24.392
	17.646	20.33	11.522
CK	18.075	24.142	1.104	1.008	0.087
	17.94	24.412	0.834
	17.993	24.085	1.085
34℃ 6 h 25℃ 0 h	16.953	16.356	111.998	112.924	6.798
	16.956	16.499	101.641
	17.441	16.684	125.134
34℃ 6 h 25℃ 1 h	17.29	19.036	22.075	25.397	2.614
	17.567	19.219	23.561
	17.591	18.868	30.555
34℃ 6 h 25℃ 2 h	18.654	20.649	18.576	18.66	2.488
	17.19	19.553	14.393
	17.284	18.97	23.012
CK	18.075	24.142	1.104	1.008	0.087
	17.94	24.412	0.834
	17.993	24.085	1.085
34℃ 8 h 25℃ 0 h	17.254	20.106	10.256	14.001	2.281
	18.363	20.393	18.13
	17.513	19.956	13.617
34℃ 8 h 25℃ 1 h	16.8	19.571	10.848	14.176	1.837
	17.408	19.761	14.493
	17.357	19.464	17.188
34℃ 8 h 25℃ 2 h	16.496	20.116	6.022	8.356	1.168
	16.757	19.705	9.595
	16.956	19.926	9.45
CK	18.075	24.142	1.104	1.008	0.087
	17.94	24.412	0.834
	17.993	24.085	1.085
34℃ 10 h 25℃ 0 h	17.887	21.426	6.37	6.438	0.434
	17.792	21.486	5.721
	17.475	20.833	7.222
34℃ 10 h 25℃ 1 h	17.037	21.014	4.702	5.009	0.222
	16.896	20.818	4.885
	17.442	21.209	5.439
34℃ 10 h 25℃ 2 h	17.662	21.769	4.297	3.328	0.496
	17.352	21.962	3.032
	17.8	22.601	2.656
CK	18.075	24.142	1.104	1.008	0.087
	17.94	24.412	0.834
	17.993	24.085	1.085
34℃ 12 h 25℃ 0 h	17.537	21.583	4.483	5.074	0.435
	17.571	21.513	4.818
	17.516	21.16	5.923
34℃ 12 h 25℃ 1 h	17.522	20.747	7.919	5.966	1.197
	17.38	20.961	6.187
	17.511	21.799	3.79
34℃ 12 h 25℃ 2 h	17.108	21.176	4.415	4.076	0.438
	17.187	21.716	3.207
	17.321	21.328	4.605

## Sheet: 36℃
Table S6 Ct values of BoHsp21.9 after recovery from heat stress
Treatment	Internal reference genes	BoHsp21.9	2-△△Ct	Mean	Standard Error
	Ct mean value	Ct value
CK	18.075	24.142	1.104	1.008	0.087
	17.94	24.412	0.834
	17.993	24.085	1.085
36℃ 1 h 25℃ 0 h	17.193	13.899	726.255	827.261	51.738
	17.21	13.611	897.23
	17.65	14.115	858.297
36℃ 1 h 25℃ 1 h	17.371	13.896	823.334	822.773	2.812
	17.325	13.86	817.646
	17.35	13.868	827.338
36℃ 1 h 25℃ 2 h	17.749	15.422	371.53	315.219	41.749
	17.555	15.897	233.671
	18.098	15.897	340.458
CK	18.075	24.142	1.104	1.008	0.087
	17.94	24.412	0.834
	17.993	24.085	1.085
36℃ 2 h 25℃ 0 h	17.209	13.295	1116.16	1202.99	58.937
	17.478	13.487	1177.36
	17.727	13.576	1315.44
36℃ 2 h 25℃ 1 h	17.779	14.417	761.306	736.767	12.291
	17.879	14.586	725.752
	17.777	14.489	723.241
36℃ 2 h 25℃ 2 h	17.612	15.176	400.687	380.287	59.473
	17.143	15.284	268.603
	17.445	14.774	471.572
CK	18.075	24.142	1.104	1.008	0.087
	17.94	24.412	0.834
	17.993	24.085	1.085
36℃ 4 h 25℃ 0 h	17.374	13.981	777.842	774.134	17.858
	17.635	14.196	803.043
	17.335	14.011	741.516
36℃ 4 h 25℃ 1 h	17.768	14.757	596.895	621.215	12.779
	17.515	14.403	640.18
	18.178	15.097	626.571
36℃ 4 h 25℃ 2 h	18.448	15.651	514.609	435.399	45.744
	18.069	15.803	356.148
	18.399	15.843	435.441
CK	18.075	24.142	1.104	1.008	0.087
	17.94	24.412	0.834
	17.993	24.085	1.085
36℃ 6 h 25℃ 0 h	18.428	14.681	994.159	884.452	57.504
	17.385	13.952	799.71
	17.814	14.277	859.488
36℃ 6 h 25℃ 1 h	17.333	13.922	787.608	730.674	31.932
	17.676	14.483	677.151
	17.79	14.494	727.263
36℃ 6 h 25℃ 2 h	17.302	14.628	472.553	626.556	82.974
	17.602	14.248	757.096
	17.383	14.249	650.017
CK	18.075	24.142	1.104	1.008	0.087
	17.94	24.412	0.834
	17.993	24.085	1.085
36℃ 8 h 25℃ 0 h	17.475	14.217	708.357	791.644	51.406
	18.336	14.756	885.491
	17.893	14.494	781.084
36℃ 8 h 25℃ 1 h	17.878	15.102	507.173	515.865	5.807
	16.98	14.149	526.881
	17.891	15.097	513.54
36℃ 8 h 25℃ 2 h	18.712	16.094	454.562	515.917	58.839
	17.804	15.17	459.631
	19.124	16.027	633.558
CK	18.075	24.142	1.104	1.008	0.087
	17.94	24.412	0.834
	17.993	24.085	1.085
36℃ 10 h 25℃ 0 h	18.336	15.523	520.348	626.646	58.169
	17.218	14.109	638.85
	17.433	14.15	720.739
36℃ 10 h 25℃ 1 h	17.954	15.174	508.581	483.004	18.759
	17.713	15.121	446.443
	17.484	14.746	493.988
36℃ 10 h 25℃ 2 h	18.043	15.787	353.688	344.283	20.194
	18.012	15.677	373.596
	18.123	16.078	305.565
CK	18.075	24.142	1.104	1.008	0.087
	17.94	24.412	0.834
	17.993	24.085	1.085
36℃ 12 h 25℃ 0 h	18.503	15.563	568.231	579.623	17.567
	17.67	14.76	556.537
	18.347	15.295	614.102
36℃ 12 h 25℃ 1 h	18.071	15.873	339.751	343.132	32.458
	17.884	15.921	288.681
	18.189	15.752	400.965
36℃ 12 h 25℃ 2 h	17.657	16.225	199.789	247.655	32.815
	18.284	16.632	232.701
	18.129	16.061	310.475
