# Supplementary material for: Implication of Two Small Heat Shock Proteins in the Thermotolerance of Bradysia odoriphaga (Diptera: Sciaridae) Yang et Zhang
Source: Insects. 2025 Oct 30;16(11):1107. doi: 10.3390/insects16111107 (PMC12653960; doi:10.3390/insects16111107)
Supplement: Supplementary file 1 [file insects-16-01107-s001.zip › Table S7.xlsx]

## Sheet: 30℃
Table S7 Ct values of BoHsp22.3 after recovery from heat stress
Treatment	Internal reference genes	BoHsp21.9	2-△△Ct	Mean	Standard Error
	Ct mean value	Ct value
CK	18.075	25.26	0.977	1.001	0.038
	17.94	25.163	0.952
	17.993	25.039	1.076
30℃ 1 h 25℃ 0 h	16.798	19.357	24.12	25.806	0.864
	17.011	19.409	26.977
	17.353	19.786	26.321
30℃ 1 h 25℃ 1 h	16.49	21	6.241	6.943	0.966
	17.801	21.806	8.853
	16.973	21.605	5.734
30℃ 1 h 25℃ 2 h	17.181	23.76	1.487	2.176	0.711
	17.022	23.646	1.442
	17.71	23.014	3.598
CK	18.075	25.26	0.977	1.001	0.038
	17.94	25.163	0.952
	17.993	25.039	1.076
30℃ 2 h 25℃ 0 h	15.751	19.494	10.616	9.727	0.45
	15.708	19.665	9.156
	15.746	19.663	9.41
30℃ 2 h 25℃ 1 h	16.202	21.901	2.737	3.12	0.322
	15.849	21.09	3.76
	16.336	21.97	2.862
30℃ 2 h 25℃ 2 h	17.721	23.814	2.082	2.39	0.395
	17.735	23.95	1.913
	17.633	23.118	3.175
CK	18.075	25.26	0.977	1.001	0.038
	17.94	25.163	0.952
	17.993	25.039	1.076
30℃ 4 h 25℃ 0 h	16.87	23.459	1.476	1.404	0.057
	16.748	23.531	1.291
	16.558	23.178	1.445
30℃ 4 h 25℃ 1 h	16.929	23.602	1.393	1.662	0.151
	16.989	23.203	1.915
	17.437	23.841	1.678
30℃ 4 h 25℃ 2 h	16.992	23.191	1.935	1.389	0.304
	16.603	23.934	0.883
	17.34	24.06	1.348
CK	18.075	25.26	0.977	1.001	0.038
	17.94	25.163	0.952
	17.993	25.039	1.076
30℃ 6 h 25℃ 0 h	16.532	22.828	1.809	1.525	0.267
	16.606	23.769	0.992
	16.134	22.459	1.774
30℃ 6 h 25℃ 1 h	17.08	24.196	1.025	1.172	0.12
	17.442	24.479	1.083
	17.606	24.262	1.409
30℃ 6 h 25℃ 2 h	17.117	24.192	1.055	1.063	0.061
	17.237	24.159	1.173
	17.665	24.874	0.961
CK	18.075	25.26	0.977	1.001	0.038
	17.94	25.163	0.952
	17.993	25.039	1.076
30℃ 8 h 25℃ 0 h	16.184	23.161	1.129	1.327	0.231
	18.001	25.061	1.066
	17.758	24.072	1.787
30℃ 8 h 25℃ 1 h	17.524	23.457	2.327	1.619	0.366
	17.559	24.203	1.422
	17.884	24.889	1.107
30℃ 8 h 25℃ 2 h	17.603	24.723	1.022	1.087	0.214
	17.594	25.155	0.753
	17.427	24.006	1.487
CK	18.075	25.26	1.185	1.215	0.046
	17.94	25.163	1.155
	17.993	25.039	1.305
30℃ 10 h 25℃ 0 h	17.323	23.31	2.719	2.941	0.117
	17.389	23.179	3.117
	17.392	23.244	2.985
30℃ 10 h 25℃ 1 h	17.501	24.638	1.225	1.679	0.247
	17.368	24.002	1.736
	16.76	23.137	2.075
30℃ 10 h 25℃ 2 h	17.075	24.65	0.905	1.003	0.051
	18.46	25.855	1.025
	17.706	25.027	1.079
CK	18.075	25.26	1.283	1.315	0.05
	17.94	25.163	1.25
	17.993	25.039	1.412
30℃ 12 h 25℃ 0 h	16.601	23.637	1.423	1.909	0.244
	17.098	23.565	2.11
	16.903	23.313	2.195
30℃ 12 h 25℃ 1 h	16.54	24.064	1.014	1.009	0.095
	17.668	25.46	0.842
	16.992	24.309	1.171
30℃ 12 h 25℃ 2 h	17.591	25.63	0.71	1.423	0.462
	17.553	23.903	2.288
	17.789	24.988	1.27

## Sheet: 32℃
Table S7 Ct values of BoHsp22.3 after recovery from heat stress
Treatment	Internal reference genes	BoHsp21.9	2-△△Ct	Mean	Standard Error
	Ct mean value	Ct value
CK	18.075	25.26	0.977	1.001	0.038
	17.94	25.163	0.952
	17.993	25.039	1.076
32℃ 1 h 25℃ 0 h	16.785	16.14	222.347	215.334	3.73
	16.886	16.296	214.03
	17.745	17.185	209.625
32℃ 1 h 25℃ 1 h	17.082	17.746	89.739	93.989	2.378
	17.834	18.371	97.963
	17.629	18.222	94.266
32℃ 1 h 25℃ 2 h	18.132	21.381	14.951	17.062	1.062
	17.335	20.323	17.916
	18.209	21.165	18.318
CK	18.075	25.26	0.977	1.001	0.038
	17.94	25.163	0.952
	17.993	25.039	1.076
32℃ 2 h 25℃ 0 h	16.847	15.972	260.776	268.083	16.003
	17.133	16.349	244.75
	17.862	16.791	298.723
32℃ 2 h 25℃ 1 h	18.454	19.234	82.806	89.68	4.241
	17.452	18.131	88.811
	18.538	19.083	97.421
32℃ 2 h 25℃ 2 h	18.982	22.546	12.023	11.556	0.511
	17.946	21.499	12.11
	17.333	21.087	10.535
CK	18.075	25.26	0.977	1.001	0.038
	17.94	25.163	0.952
	17.993	25.039	1.076
32℃ 4 h 25℃ 0 h	17.183	18.683	50.254	55.733	2.745
	17.214	18.488	58.776
	17.677	18.966	58.169
32℃ 4 h 25℃ 1 h	17.827	20.643	20.184	19.261	2.657
	17.995	20.602	23.331
	17.134	20.451	14.268
32℃ 4 h 25℃ 2 h	17.23	21.366	8.087	5.582	1.637
	16.388	22.215	2.505
	18.149	22.679	6.155
CK	18.075	25.26	0.977	1.001	0.038
	17.94	25.163	0.952
	17.993	25.039	1.076
32℃ 6 h 25℃ 0 h	17.261	22.305	4.31	6.23	1.02
	17.908	22.339	6.592
	17.769	21.959	7.788
32℃ 6 h 25℃ 1 h	17.347	21.533	7.809	7.82	0.178
	18.019	22.26	7.517
	18.958	23.086	8.132
32℃ 6 h 25℃ 2 h	18.729	24.361	2.866	2.508	0.238
	17.859	23.969	2.058
	18.995	24.769	2.598
CK	18.075	25.26	0.977	1.001	0.038
	17.94	25.163	0.952
	17.993	25.039	1.076
32℃ 8 h 25℃ 0 h	18.082	22.694	5.815	4.695	0.687
	17.658	22.539	4.825
	17.131	22.498	3.444
32℃ 8 h 25℃ 1 h	15.514	20.746	3.782	3.725	0.409
	15.726	21.297	2.99
	16.115	21.128	4.404
32℃ 8 h 25℃ 2 h	16.98	22.788	2.538	1.96	0.311
	17.126	23.373	1.871
	16.742	23.336	1.471
CK	18.075	25.26	0.977	1.001	0.038
	17.94	25.163	0.952
	17.993	25.039	1.076
32℃ 10 h 25℃ 0 h	17.434	22.428	4.462	4.769	0.604
	17.327	21.909	5.935
	16.554	21.738	3.911
32℃ 10 h 25℃ 1 h	16.262	21.714	3.247	2.348	0.531
	16.232	22.128	2.388
	15.257	21.914	1.409
32℃ 10 h 25℃ 2 h	16.6	23.307	1.361	1.39	0.053
	18.306	25.059	1.318
	16.35	22.923	1.493
CK	18.075	25.26	0.977	1.001	0.038
	17.94	25.163	0.952
	17.993	25.039	1.076
32℃ 12 h 25℃ 0 h	17.25	22.558	3.588	4.655	1.056
	17.903	22.296	6.768
	17.448	22.748	3.609
32℃ 12 h 25℃ 1 h	17.62	22.821	3.864	3.193	0.377
	17.685	23.179	3.154
	16.966	22.761	2.56
32℃ 12 h 25℃ 2 h	17.121	23.766	1.421	1.092	0.171
	16.03	23.423	0.846
	16.629	23.767	1.009

## Sheet: 34℃
Table S7 Ct values of BoHsp22.3 after recovery from heat stress
Treatment	Internal reference genes	BoHsp21.9	2-△△Ct	Mean	Standard Error
	Ct mean value	Ct value
CK	18.075	25.26	0.977	1.001	0.038
	17.94	25.163	0.952
	17.993	25.039	1.076
34℃ 1 h 25℃ 0 h	17.67	15.091	849.616	871.945	15.036
	17.693	15.087	865.666
	17.872	15.209	900.553
34℃ 1 h 25℃ 1 h	17.948	15.371	848.439	839.987	10.426
	17.733	15.206	819.254
	17.411	14.827	852.27
34℃ 1 h 25℃ 2 h	17.114	16.982	155.758	153.966	12.551
	17.487	17.189	174.752
	17.603	17.717	131.386
CK	18.075	25.26	0.977	1.001	0.038
	17.94	25.163	0.952
	17.993	25.039	1.076
34℃ 2 h 25℃ 0 h	17.679	14.963	933.927	890.223	25.531
	17.361	14.713	891.238
	17.062	14.49	845.503
34℃ 2 h 25℃ 1 h	17.631	16.157	394.852	343.966	39.268
	17.923	16.542	370.33
	17.73	16.822	266.717
34℃ 2 h 25℃ 2 h	17.283	18.423	64.52	66.024	5.688
	17.174	18.492	57.011
	17.42	18.313	76.541
CK	18.075	25.26	0.977	1.001	0.038
	17.94	25.163	0.952
	17.993	25.039	1.076
34℃ 4 h 25℃ 0 h	17.564	17.06	201.644	196.031	8.723
	17.662	17.116	207.529
	18.409	18.077	178.919
34℃ 4 h 25℃ 1 h	18.18	19.924	42.449	48.894	3.41
	17.887	19.389	50.184
	17.656	19.051	54.048
34℃ 4 h 25℃ 2 h	17.705	20.321	23.186	20.515	4.141
	17.786	20.239	25.968
	17.646	21.166	12.391
CK	18.075	25.26	0.977	1.001	0.038
	17.94	25.163	0.952
	17.993	25.039	1.076
34℃ 6 h 25℃ 0 h	16.953	17.418	102.976	115.817	7.473
	16.956	17.254	115.614
	17.441	17.583	128.861
34℃ 6 h 25℃ 1 h	17.29	20.836	12.169	19.962	4.591
	17.567	20.422	19.653
	17.591	19.932	28.064
34℃ 6 h 25℃ 2 h	18.654	21.594	18.522	17.908	1.881
	17.19	20.495	14.387
	17.284	20.056	20.817
CK	18.075	25.26	0.977	1.001	0.038
	17.94	25.163	0.952
	17.993	25.039	1.076
34℃ 8 h 25℃ 0 h	17.254	21.269	8.795	9.83	0.529
	18.363	22.17	10.159
	17.513	21.267	10.535
34℃ 8 h 25℃ 1 h	16.8	20.555	10.528	13.045	1.271
	17.408	20.691	14.608
	17.357	20.701	13.998
34℃ 8 h 25℃ 2 h	16.496	21.023	6.165	6.768	0.611
	16.757	21.288	6.15
	16.956	21.109	7.99
CK	18.075	25.26	0.977	1.001	0.038
	17.94	25.163	0.952
	17.993	25.039	1.076
34℃ 10 h 25℃ 0 h	17.887	22.236	6.977	7.442	0.526
	17.792	21.857	8.492
	17.475	21.849	6.857
34℃ 10 h 25℃ 1 h	17.037	21.669	5.734	5.531	0.132
	16.896	21.568	5.576
	17.442	22.192	5.282
34℃ 10 h 25℃ 2 h	17.662	22.612	4.6	4.144	0.486
	17.352	22.838	3.173
	17.8	22.732	4.658
CK	18.075	25.26	0.977	1.001	0.038
	17.94	25.163	0.952
	17.993	25.039	1.076
34℃ 12 h 25℃ 0 h	17.537	22.1	6.013	6.936	0.471
	17.571	21.868	7.233
	17.516	21.749	7.561
34℃ 12 h 25℃ 1 h	17.522	21.925	6.719	6.396	0.688
	17.38	21.645	7.393
	17.511	22.318	5.078
34℃ 12 h 25℃ 2 h	17.108	21.758	5.661	5.236	0.505
	17.187	22.258	4.229
	17.321	21.932	5.817

## Sheet: 36℃
Table S7 Ct values of BoHsp22.3 after recovery from heat stress
Treatment	Internal reference genes	BoHsp21.9	2-△△Ct	Mean	Standard Error
	Ct mean value	Ct value
CK	18.075	25.26	0.977	1.001	0.038
	17.94	25.163	0.952
	17.993	25.039	1.076
36℃ 1 h 25℃ 0 h	17.21	14.141	1192.83	1175.57	74.913
	18.339	15.151	1295.84
	17.65	14.782	1038.06
36℃ 1 h 25℃ 1 h	18.119	15.435	913.44	799.007	58.754
	17.325	14.987	718.661
	17.35	14.922	764.921
36℃ 1 h 25℃ 2 h	17.749	15.796	550.335	439.947	57.537
	17.555	16.228	356.601
	18.098	16.56	412.905
CK	18.075	25.26	0.977	1.001	0.038
	17.94	25.163	0.952
	17.993	25.039	1.076
36℃ 2 h 25℃ 0 h	17.256	14.156	1219.16	1302.2	49.315
	17.209	14.019	1297.63
	17.478	14.189	1389.81
36℃ 2 h 25℃ 1 h	17.779	15.537	672.629	641.799	26.228
	17.879	15.657	663.139
	17.468	15.416	589.63
36℃ 2 h 25℃ 2 h	17.612	16.124	398.702	457.027	122.631
	17.143	16.166	279.88
	17.445	15.161	692.498
CK	18.075	25.26	0.977	1.001	0.038
	17.94	25.163	0.952
	17.993	25.039	1.076
36℃ 4 h 25℃ 0 h	17.374	14.27	1222.12	1129.1	55.043
	17.635	14.64	1133.58
	17.335	14.476	1031.6
36℃ 4 h 25℃ 1 h	17.768	15.951	501	477.049	36.71
	17.922	16.412	404.969
	17.515	15.63	525.179
36℃ 4 h 25℃ 2 h	18.448	16.808	443.001	412.69	25.121
	18.069	16.465	432.233
	18.399	17.047	362.834
CK	18.075	25.26	0.977	1.001	0.038
	17.94	25.163	0.952
	17.993	25.039	1.076
36℃ 6 h 25℃ 0 h	18.428	15.365	1188.29	1206.91	21.139
	17.385	14.328	1183.36
	17.814	14.679	1249.09
36℃ 6 h 25℃ 1 h	17.676	15.326	724.663	784.438	30.111
	17.79	15.283	807.975
	17.337	14.808	820.675
36℃ 6 h 25℃ 2 h	17.302	15.551	478.597	530.64	33.768
	17.602	15.539	593.937
	17.383	15.514	519.387
CK	18.075	25.26	0.977	1.001	0.038
	17.94	25.163	0.952
	17.993	25.039	1.076
36℃ 8 h 25℃ 0 h	17.475	15.055	760.691	872.115	56.761
	17.893	15.158	946.636
	17.798	15.121	909.019
36℃ 8 h 25℃ 1 h	17.878	15.368	809.937	700.06	54.959
	16.98	14.792	647.693
	16.901	14.725	642.551
36℃ 8 h 25℃ 2 h	17.675	15.29	742.716	710.063	16.849
	17.804	15.532	686.524
	19.124	16.822	700.949
CK	18.075	25.26	0.977	1.001	0.038
	17.94	25.163	0.952
	17.993	25.039	1.076
36℃ 10 h 25℃ 0 h	18.336	16.124	658.786	642.069	56.482
	17.433	15.072	730.463
	18.795	16.878	536.958
36℃ 10 h 25℃ 1 h	17.954	15.702	677.073	619.858	33.079
	17.713	15.729	562.483
	17.484	15.359	620.018
36℃ 10 h 25℃ 2 h	18.043	15.932	614.031	531.637	42.872
	18.012	16.287	469.886
	18.123	16.277	510.995
CK	18.075	25.26	0.977	1.001	0.038
	17.94	25.163	0.952
	17.993	25.039	1.076
36℃ 12 h 25℃ 0 h	18.503	16.814	458.465	600.26	88.192
	17.67	15.641	580.305
	18.347	15.925	762.01
36℃ 12 h 25℃ 1 h	18.071	16.529	414.052	445.32	60.233
	17.884	16.543	360.203
	18.189	16.207	561.704
36℃ 12 h 25℃ 2 h	17.657	16.784	260.415	363.15	86.346
	18.284	16.373	534.73
	18.129	17.079	294.305
