# Supplementary material for: Implication of Two Small Heat Shock Proteins in the Thermotolerance of Bradysia odoriphaga (Diptera: Sciaridae) Yang et Zhang
Source: Insects. 2025 Oct 30;16(11):1107. doi: 10.3390/insects16111107 (PMC12653960; doi:10.3390/insects16111107)
Supplement: Supplementary file 1 [file insects-16-01107-s001.zip › Table S8.xlsx]

## Sheet: BoHsp21.9
Table S8 Ct values of BoHsp21.9 and BoHsp22.3 after RNAi
Treatment		Internal reference genes	BoHsp21.9	2-△△Ct	Mean	Standard Error
		Ct mean value	Ct value
RNAi for 12 h	Siliao	17.965	22.792	1.725	1.086	0.323
		17.098	22.949	0.848
		17.029	23.191	0.684
	dsGFP	18.163	23.334	1.359	1.06	0.15
		17.141	22.923	0.89
		17.925	23.642	0.931
	dsBoHsp21.9	17.211	23.266	0.736	0.967	0.332
		16.942	23.435	0.543
		17.469	22.386	1.621
	dsBoHsp21.9+dsBoHsp22.3	17.17	22.928	0.904	0.877	0.092
		16.837	22.955	0.705
		17.363	22.946	1.021
RNAi for 24 h	Siliao	17.465	22.773	1.141	1.005	0.072
		17.22	22.872	0.899
		17.055	22.591	0.975
	dsGFP	17.634	22.988	1.105	1.017	0.144
		16.981	22.924	0.735
		17.477	22.701	1.21
	dsBoHsp21.9	16.97	22.18	1.221	0.91	0.211
		16.592	23.072	0.507
		16.845	22.339	1.003
	dsBoHsp21.9+dsBoHsp22.3	17.099	23.162	0.676	0.731	0.086
		16.816	23.013	0.616
		17.255	22.906	0.9
RNAi for 48 h	Siliao	17.453	22.545	1.284	1.016	0.134
		17.02	22.678	0.867
		17.163	22.77	0.898
	dsGFP	18.085	23.355	1.135	0.989	0.256
		18.524	23.553	1.341
		17.145	23.627	0.49
	dsBoHsp21.9	17.538	24	0.497	0.412	0.065
		17.771	25.031	0.286
		17.496	24.085	0.455
	dsBoHsp21.9+dsBoHsp22.3	18.145	24.445	0.556	0.402	0.099
		17.083	24.74	0.217
		17.792	24.454	0.433

## Sheet: BoHsp22.3
Table S8 Ct values of BoHsp21.9 and BoHsp22.3 after RNAi
Treatment		Internal reference genes	BoHsp21.9	2-△△Ct	Mean	Standard Error
		Ct mean value	Ct value
RNAi for 12 h	Siliao	17.965	23.332	1.028	1.002	0.043
		17.098	22.628	0.917
		17.029	22.35	1.06
	dsGFP	18.163	23.185	1.305	1.089	0.228
		17.141	23.207	0.633
		17.925	22.921	1.329
	dsBoHsp22.3	17.211	22.397	1.165	0.99	0.114
		16.942	22.716	0.775
		17.469	22.831	1.031
	dsBoHsp21.9+dsBoHsp22.3	17.17	22.834	0.836	0.811	0.012
		16.837	22.563	0.801
		17.363	23.096	0.797
RNAi for 24 h	Siliao	17.465	22.581	1.114	1.003	0.056
		17.22	22.545	0.963
		17.055	22.427	0.932
	dsGFP	17.634	22.836	1.049	1.03	0.089
		16.981	22.457	0.868
		17.477	22.516	1.175
	dsBoHsp22.3	16.97	22.385	0.905	0.786	0.065
		16.592	22.236	0.772
		16.845	22.672	0.68
	dsBoHsp21.9+dsBoHsp22.3	17.099	22.969	0.66	0.663	0.052
		16.816	22.886	0.575
		17.255	22.933	0.754
RNAi for 48 h	Siliao	17.453	22.17	1.527	1.056	0.249
		17.02	22.9	0.682
		17.163	22.548	0.961
	dsGFP	18.085	23.26	1.111	1.082	0.281
		18.524	23.215	1.555
		17.145	23.256	0.581
	dsBoHsp22.3	17.765	24.426	0.397	0.427	0.017
		17.385	23.93	0.43
		17.44	23.903	0.455
	dsBoHsp21.9+dsBoHsp22.3	17.349	24.949	0.207	0.42	0.107
		18.145	24.414	0.521
		17.792	24.027	0.533
